# Supplementary material for: Population genetic diversity of Schistosoma japonicum arises from the host switching in the life cycle
Source: PLoS Negl Trop Dis. 2025 Mar 19;19(3):e0012931. doi: 10.1371/journal.pntd.0012931 (PMC11949366; doi:10.1371/journal.pntd.0012931)
Supplement: S1 Table — The information on 24 microsatellite markers used in this study. (XLSX) [file pntd.0012931.s001.xlsx]

## Sheet: Sheet1
Supplementary Table 1. The information of 24 microsatellite markers used in this study
Name	Repeat motif	Primers (5'-3')	Tm (℃)	GenBank No.	Length (bp)	No. of alleles	Ho	He	Reference	Dye	Panel
Sjp14 a	TAA	F: AAATTAACGCACGGACATCA	63	EU262617	206-266	20	0.78-1.00	/	Yin et al., 2008	FAM	A
		R: AGAATATTGGGACCGGATCA
Sj-N127 a	ATA	F: ATTTCCCAGTTGTCCAGTTCAG	62	JX494378	289-358	28	0.765	0.911	previous lab	FAM	A
		R: TTAGCGAGATTGTTGTTTTACGG
Sjp60 a	TAT	F: CGATTCATTCATAGCCTGACT	55	AB604215	134-165	10	0.9	0.867	Xiao et al., 2011	HEX	A
		R: GAATCCCATCACAGATTAACG
Sjp4 a	TAA	F: ACAAGCTCCAATCGTCTCTGA	55	EU262607	182-244	14	0.789	0.831	Yin et al., 2008	HEX	A
		R: GAATACTGCCGCCCTTGTAA
Sjp18 a	TGA	F: TCCTTTATCTGGGCTGTGGA	55	AB604199	261-298	7	0.684	0.703	Xiao et al., 2011	HEX	A
		R: TTTCAGCAGGATAACATGACG
Sjp1 a	TAA	F: TGAGCACAACTGTATATCCCAAA	55	EU262604	233-284	17	0.69-1.00	/	Yin et al., 2008	TRAMA	A
		R: TGGGCAGACATACCAGGTTC
Sjp32 a	TTA	F: TGTCACCGAGTCTTCATTAGC	55	AB604205	142-192	14	0.95	0.929	Xiao et al., 2011	ROX	A
		R: ACAGTCAGTAGACCTGGATAAAC
Sjp6 a	TAA	F: CGCTATTTATTACTCGGCGTTC	55	EU262609	211-298	25	0.72-1.00	/	Yin et al., 2008	ROX	A
		R: CGGTCACCAACTCCAAGAAG
Sjp22 a	TTA	F: CAAAGCCTAAACGTCATAGACAG	55	AB604201	105-167	11	0.85	0.892	Xiao et al., 2011	TRAMA	B
		R: CAACCACCGATAAGTAGAGTGGA
Sjp26	TAA	F:CAAGGGAACATTGTACATGAAG	55	AB604202	229-312	7	0.7	0.659	Xiao et al., 2011	TRAMA	B
		R:TGGTAAAGGAGAAAGTGAACG
Sjp58	AAT	F:TCCCAGTACCAATGTAGATGTG	55	AB604214	439-499	12	0.8	0.921	Xiao et al., 2011	FAM	B
		R:CTAATAAAGTCGTCAAGGAGCA
Sjp5	TAA	F:TGGTGCAAAAATTAACCAACG	55	EU262608	224–272	17	0.58-0.98	/	Yin et al., 2008	FAM	B
		R:TTCGATAGTACTGCGTCAATCTG
Sjp42	TAA	F:GCTGCAGCTTCTGTGTAGTAA	55	AB604209	199-234	9	0.95	0.855	Xiao et al., 2011	HEX	B
		R:GTCTTGCTCAGATCAGTTCGT
Sjp2	TAA	F:ATCAATACCGTTCCCAGTGTTT	56	EU262605	252–342	26	0.42-1.00	/	Yin et al., 2008	HEX	B
		R:CCCACGGTGAATTCTTCATT
Sjp7	TAA	F:GAGGGGGAGAAGATTAGACCA	56	EU262610	213–270	20	0.13-0.93	/	Yin et al., 2008	ROX	B
		R:TTCACATACCTCCACCTCACC
Sjp34	TAA	F:GGCGACCATACATAAGGAGAAT	55	AB604206	381-430	13	0.778	0.908	Xiao et al., 2011	ROX	B
		R:GACCGATTTCTAATGGAGCA
Sjp15	TAA	F:TGATCACAAATACGAAACTAGCC	63	EU262618	183–246	18	0.52–0.84	/	Yin et al., 2008	FAM	C
		R:GCATTCACAATGGGCAACTA
Sj-N140	TAA	F: CAGAAATATGCCCAGAAGTTGAT	64	JX494384	266-332	22	0.746	0.906	previous lab	FAM	C
		R: ATGGTTATTCCTCGCAGACAGT
Sj-N143	TTA	F: AGCAACGAACTATTCCAAAGGTG	64	JX494386	336-417	26	0.767	0.939	previous lab	HEX	C
		R: TGCCAGGTACTCAGCCCATT
Sjp16	TAA	F:TTGGCTATGGTTCTTTTGTGG	65	EU262619	226–280	19	0.65–1.00	/	Yin et al., 2008	HEX	C
		R:TTGTAACCTGTAGGCTGCTGAA
Sj-N141	TAT	F: TGAACTTCTTCGTCAACCGTAG	64	JX494385	350-416	23	0.614	0.928	previous lab	ROX	C
		R:GGTAAAACTTAGTAAAATGGTGGGT
Sjp11	TAA	F:CACCATTCCCAACAGACACA	65	EU262614	240–294	17	0.22-0.71	/	Yin et al., 2008	ROX	C
		R:CAGTGTATCCATGATTTACTCGAATC
Sjp17	TAA	F:GGGTCGAAAGTGTGTGTGTG	63	EU262620	195–276	27	0.73–1.00	/	Yin et al., 2008	TRAMA	C
		R:CAAGGTGAATGAAAGCGAAAT
Sj-N132	ATA	F: GAATGGGTGACTGATTGTATTATGC	64	JX494381	304-385	27	0.455	0.937	previous lab	TRAMA	C
		R: TCACTACTGGGTTTTGTTATCTCG
Note: a These marked 9 loci had been used in our previous stduy (cited as reference 27. Gu MJ, Li YW, Emery AM, Li SZ, Jiang YZ, Dong HF, et al. The genetic variation of different developmental stages of Schistosoma japonicum: do the distribution in snails and pairing preference benefit the transmission? Parasit Vectors. 2020;13:360. https://doi.org/10.1186/s13071-020-04240-w.)
Reference: 1. Yin MB, Hu W, Mo XJ, Wang SY, Brindley PJ, McManus DP, et al. Multiple near identical genotypes of Schistosoma japonicum can occur in snails and have implications for population-genetic analyses. Int J Parasitol. 2008;38: 1681–1691. https://doi.org/10.1016/j.ijpara.2008.05.015.
2. Xiao N, Remais J, Brindley PJ, Qiu D, Spear R, Lei Y, et al. Polymorphic microsatellites in the human bloodfluke, Schistosoma japonicum, identified using a genomic resource. Parasit Vectors. 2011;4: 1-4. https://doi.org/10.1186/1756-3305-4-13
