# Supplementary material for: Population genetic diversity of Schistosoma japonicum arises from the host switching in the life cycle
Source: PLoS Negl Trop Dis. 2025 Mar 19;19(3):e0012931. doi: 10.1371/journal.pntd.0012931 (PMC11949366; doi:10.1371/journal.pntd.0012931)
Supplement: S2 Table — Genetic diversity of cercariae for 24 microsatellite loci. (XLSX) [file pntd.0012931.s002.xlsx]

## Sheet: Sheet1
Supplementary Table 2. Genetic diversity of cercariae for 24 microsatellite loci
Locus	Na	Ae	Ho	He	PIC
Sjp14 a	19	10.89	0.722	0.908	0.9
Sj-N127 a	40	17.603	0.487	0.943	0.939
Sjp60 a	27	11.628	0.632	0.914	0.91
Sjp4 a	41	10.199	0.586	0.902	0.899
Sjp18 a	30	11.779	0.542	0.915	0.909
Sjp1 a	31	8.475	0.528	0.882	0.871
Sjp32 a	35	19.313	0.704	0.948	0.944
Sjp6 a	63	29.201	0.617	0.966	0.964
Sjp22 a	22	10.032	0.759	0.9	0.893
Sjp26	34	6.479	0.446	0.846	0.845
Sjp58	16	9.287	0.383	0.892	0.884
Sjp5	23	9.558	0.267	0.895	0.887
Sjp42	21	15.286	0.255	0.935	0.93
Sjp2	39	13.591	0.316	0.926	0.923
Sjp7	24	10.744	0.238	0.907	0.901
Sjp34	19	10.824	0.351	0.908	0.9
Sjp15	26	13.917	0.38	0.928	0.923
Sj-N140	18	8.661	0.397	0.885	0.877
Sj-N143	26	13.045	0.455	0.923	0.918
Sjp16	18	10.447	0.388	0.904	0.896
Sj-N141	19	11.934	0.423	0.916	0.909
Sjp11	16	9.829	0.336	0.898	0.89
Sjp17	24	10.721	0.414	0.907	0.901
Sj-N132	28	15.571	0.371	0.936	0.932
Mean	27.46 ± 2.18	12.46 ± 0.95	0.46 ± 0.03	0.91 ± 0.01
Note: a These marked 9 loci had been used in our previous stduy (cited as reference 27. Gu MJ, Li YW, Emery AM, Li SZ, Jiang YZ, Dong HF, et al. The genetic variation of different developmental stages of Schistosoma japonicum: do the distribution in snails and pairing preference benefit the transmission? Parasit Vectors. 2020;13:360. https://doi.org/10.1186/s13071-020-04240-w.)
