# Supplementary material for: Population genetic diversity of Schistosoma japonicum arises from the host switching in the life cycle
Source: PLoS Negl Trop Dis. 2025 Mar 19;19(3):e0012931. doi: 10.1371/journal.pntd.0012931 (PMC11949366; doi:10.1371/journal.pntd.0012931)
Supplement: S3 Table — Genetic diversity of cercariae from each snail. (XLSX) [file pntd.0012931.s003.xlsx]

## Sheet: Sheet1
Supplementary Table 3. Genetic diversity of cercariae from each snail
Snail	Na	Ae	Ho	He
S33	6.875	4.739	0.463	0.767
S35	7.708	5.698	0.454	0.805
S37	7.458	5.689	0.446	0.8
S38	7.417	5.564	0.446	0.802
S39	7.667	5.578	0.45	0.788
S41	7.125	5.017	0.458	0.782
S42	7.583	5.75	0.472	0.809
S43	7.25	5.111	0.492	0.773
S44	7.083	5.076	0.45	0.773
S45	7.5	5.389	0.471	0.785
S49	7.125	5.13	0.421	0.776
S50	7.292	5.5	0.425	0.805
S52	8.375	6.125	0.429	0.821
S53	6.625	5.086	0.438	0.784
S54	5.958	4.368	0.444	0.727
S55	6.042	4.299	0.463	0.727
S56	7.125	5.193	0.467	0.781
S57	6	4.482	0.338	0.717
S58	7.083	5.284	0.45	0.791
S59	7.25	5.485	0.44	0.8
S60	6.5	4.703	0.417	0.75
S61	6.375	4.634	0.514	0.768
S62	7.667	5.291	0.483	0.793
S63	6.208	4.465	0.449	0.751
S64	6.75	4.681	0.431	0.763
S65	5.125	3.956	0.476	0.695
S66	7.042	5.493	0.5	0.785
S68	6.792	4.9	0.479	0.787
S69	7.667	5.266	0.496	0.791
S70	6.208	4.509	0.5	0.749
S72	5.583	4.207	0.488	0.741
S73	4.792	3.924	0.464	0.653
S75	7.167	5.427	0.488	0.801
S79	6.083	4.373	0.495	0.732
S80	8.375	6.1	0.525	0.81
S81	5.333	4.024	0.405	0.708
S82	5.167	3.967	0.435	0.706
Mean	6.79 ± 0.88	4.99 ± 0.61	0.46 ± 0.04	0.77 ± 0.04
Note: S stands for the serial number of the snails we collected
