# Supplementary material for: Population genetic diversity of Schistosoma japonicum arises from the host switching in the life cycle
Source: PLoS Negl Trop Dis. 2025 Mar 19;19(3):e0012931. doi: 10.1371/journal.pntd.0012931 (PMC11949366; doi:10.1371/journal.pntd.0012931)
Supplement: S4 Table — Genetic diversity of worms from each mouse. (XLSX) [file pntd.0012931.s004.xlsx]

## Sheet: Sheet1
Supplementary Table 4. Genetic diversity of worms from each mouse
Locus	Na	Ae	Ho	He
M97	8.25	6.008	0.596	0.814
M98	8.875	6.68	0.688	0.824
M99	9	6.436	0.683	0.818
M100	8.75	5.917	0.704	0.796
M101	8.042	5.862	0.675	0.794
M102	9.792	7.271	0.679	0.842
M103	8.25	6.094	0.658	0.809
M104	8.5	5.53	0.742	0.781
M105	8.5	6.106	0.683	0.81
M106	9.083	6.932	0.667	0.843
M107	8.125	5.732	0.679	0.81
M108	6.333	4.534	0.633	0.763
M110	7.917	5.788	0.633	0.813
M111	7.792	5.808	0.654	0.814
M112	7.333	5.551	0.708	0.805
M115	8.958	6.927	0.633	0.846
M116	8.458	6.345	0.613	0.823
M117	8.958	6.79	0.613	0.838
M118	8.333	6.403	0.588	0.822
M119	7.917	5.323	0.613	0.789
M120	8.708	6.609	0.681	0.837
M121	8.042	5.898	0.579	0.816
M122	9.5	7.09	0.658	0.845
M124	8.75	6.554	0.654	0.839
M126	8.625	6.528	0.583	0.828
M127	8.583	6.189	0.604	0.823
M128	7.417	5.644	0.596	0.791
M129	8.75	6.721	0.604	0.828
M130	7.208	5.318	0.588	0.783
M131	7.417	5.569	0.621	0.803
M132	7.833	5.719	0.575	0.805
M133	8.792	6.218	0.621	0.823
M134	8.208	6.4	0.625	0.82
M136	8.333	6.487	0.583	0.824
M137	7.625	5.72	0.6	0.808
M138	7.5	5.742	0.574	0.801
M139	7.542	5.726	0.567	0.804
M140	7.042	5.426	0.556	0.77
M141	5.75	4.352	0.631	0.743
M142	7.292	5.301	0.6	0.792
M143	7.375	5.565	0.554	0.786
M144	7.375	5.2	0.483	0.774
M145	7.167	5.428	0.542	0.791
M146	7.458	5.46	0.583	0.794
M147	7.625	5.327	0.646	0.789
M148	8.25	6.068	0.571	0.791
M149	7.667	5.754	0.644	0.81
M150	7.875	6.162	0.558	0.813
Mean	8.06 ± 0.78	5.96 ± 0.62	0.62 ± 0.05	0.81 ± 0.02
Note: M stands for the serial number of the mouse we infected
