# Supplementary material for: Population genetic diversity of Schistosoma japonicum arises from the host switching in the life cycle
Source: PLoS Negl Trop Dis. 2025 Mar 19;19(3):e0012931. doi: 10.1371/journal.pntd.0012931 (PMC11949366; doi:10.1371/journal.pntd.0012931)
Supplement: S5 Table — Genetic diversity of worms from each rabbit. (XLSX) [file pntd.0012931.s005.xlsx]

## Sheet: Sheet1
Supplementary Table 5. Genetic diversity of worms from each rabbit
Locus	Na	Ae	Ho	He
R4	23.5	12.601	0.618	0.911
R5	23.125	12.704	0.612	0.902
R6	22.917	12.638	0.608	0.91
Mean	23.18 ± 0.30	12.65 ± 0.05	0.61 ± 0.01	0.91 ± 0.004
Note: R stands for the serial number of the rabbit we infected
