# Supplementary material for: Population genetic diversity of Schistosoma japonicum arises from the host switching in the life cycle
Source: PLoS Negl Trop Dis. 2025 Mar 19;19(3):e0012931. doi: 10.1371/journal.pntd.0012931 (PMC11949366; doi:10.1371/journal.pntd.0012931)
Supplement: S6 Table — The number of private alleles of cercariae relative to worms from mice and rabbits. (XLSX) [file pntd.0012931.s006.xlsx]

## Sheet: Sheet1
Supplementary Table 6. The number of private alleles of cercariae relative to worms from mice and rabbits.
Locus	No base deviation			1 repeat deviation			2 repeats deviation
	cercariae vs adults in mice	cercariae vs adults in rabbits	overlap	cercariae vs adults in mice	cercariae vs adults in rabbits	overlap	cercariae vs adults in mice	cercariae vs adults in rabbits	overlap
Sjp14 a	11	22	6	11	18	5	11	10	4
Sj-N127 a	36	47	29	20	30	9	15	24	6
Sjp60 a	21	31	13	7	11	2	2	2	0
Sjp4 a	30	33	18	18	18	11	14	10	7
Sjp18 a	24	27	13	8	3	1	1	1	0
Sjp1 a	22	35	19	9	15	5	5	11	2
Sjp32 a	64	75	61	11	21	6	6	10	4
Sjp6 a	100	106	96	36	37	19	13	23	8
Sjp22 a	54	37	35	26	23	18	15	11	7
Sjp26	33	34	31	15	12	9	10	8	8
Sjp58	1	1	1	1	1	1	1	1	1
Sjp5	12	10	10	7	5	5	5	5	4
Sjp42	13	8	8	6	4	4	4	3	3
Sjp2	47	43	40	41	31	28	34	26	23
Sjp7	16	14	13	7	7	7	5	5	5
Sjp34	9	14	8	3	9	3	2	9	2
Sjp15	22	16	15	18	13	13	14	9	8
Sj-N140	11	9	8	8	8	7	8	3	3
Sj-N143	51	51	51	16	15	9	6	3	1
Sjp16	10	8	6	6	5	2	2	1	0
Sj-N141	9	8	5	8	8	5	4	8	4
Sjp11	13	12	10	13	12	10	13	12	10
Sjp17	24	13	11	18	11	8	11	10	5
Sj-N132	13	14	10	8	9	5	8	9	5
Mean	26.92 ± 22.55	27.83 ± 24.20	21.54 ± 22.02	13.38 ± 9.76	13.58 ± 9.29	8 ± 6.34	8.71 ± 7.16	8.92 ± 6.96	5 ± 4.76
Notes: a These marked 9 loci had been used in our previous stduy (cited as reference 27. Gu MJ, Li YW, Emery AM, Li SZ, Jiang YZ, Dong HF, et al. The genetic variation of different developmental stages of Schistosoma japonicum: do the distribution in snails and pairing preference benefit the transmission? Parasit Vectors. 2020;13:360. https://doi.org/10.1186/s13071-020-04240-w.)
"cercariae vs adults in mice " means the alleles present in cercariae population but not in adult population from mice
"cercariae vs adults in rabbits" means the alleles present in cercariae population but not in adult population from rabbits
"overlap" means the alleles present in cercariae population but not in adult population from mice and rabbits
