# Supplementary material for: Population genetic diversity of Schistosoma japonicum arises from the host switching in the life cycle
Source: PLoS Negl Trop Dis. 2025 Mar 19;19(3):e0012931. doi: 10.1371/journal.pntd.0012931 (PMC11949366; doi:10.1371/journal.pntd.0012931)
Supplement: S7 Table — The number of private alleles of adult worms among different numbers of hosts. (XLSX) [file pntd.0012931.s007.xlsx]

## Sheet: Sheet1
Supplementary Table 7. The number of private alleles of adult worms among different numbers of hosts.
Locus	No base deviation				1 repeat deviation				2 repeats deviation
	all mice vs 20 mice	all rabbits vs one rabbit	all mice vs 40 mice	all rabbits vs 2 rabbits	all mice vs 20 mice	all rabbits vs one rabbit	all mice vs 40 mice	all rabbits vs 2 rabbits	all mice vs 20 mice	all rabbits vs one rabbit	all mice vs 40 mice	all rabbits vs 2 rabbits
Sjp14 a	25.03	64	5.48	30.44	25.76	37.67	5.76	12.17	25.58	25.33	5.31	6.95
Sj-N127 a	52.8	61.67	12.11	25.99	52.84	60.67	12.3	25.83	51.97	58	12.21	24.36
Sjp60 a	22.11	38	4.49	16.08	13	23	2.08	5.75	4.44	10	0.38	1.35
Sjp4 a	39.15	66.67	8.45	28.18	25.67	54.33	4.48	19.34	14.4	35.67	2.13	11.08
Sjp18 a	54.42	64.33	11.9	25.57	22.53	28	2.91	8.71	3.98	12.33	0.24	3.11
Sjp1 a	40.79	34	8.35	10.43	31.32	34	5.23	10.52	22.31	34	3.8	10.12
Sjp32 a	29.28	39	7.05	17.69	23.38	37	4.57	15.36	15.41	24	3.04	6.86
Sjp6 a	42.72	55	9.39	24.68	41.53	54.33	9.28	23.36	42.46	54.33	9.53	25.35
Sjp22 a	35.55	53.67	7.62	20.76	23.64	31	4.35	10.1	17.87	25.67	3.38	8.81
Sjp26	19.24	17	3.91	6.85	15.43	14	3.35	5.53	12.69	12.67	2.41	4.8
Sjp58	0.99	2.67	0.13	0.31	1.05	2.33	0.19	0.39	1.22	1.67	0.18	0.35
Sjp5	17.51	23.33	3.92	8.44	8.64	15.67	1.22	5.16	5.69	9	0.91	2.83
Sjp42	27.36	48.33	4.8	18.83	13.05	23	2.09	8.42	3.35	6.33	0.48	2.14
Sjp2	28.08	44.67	6.86	21.61	20.55	27.33	4.34	13.16	15.48	22.67	3.42	9.17
Sjp7	14.3	27.67	2.83	10.04	5.78	15	0.74	5.23	2.98	8.33	0.3	2.28
Sjp34	5.46	41	1.02	19.71	4.57	35.67	0.84	14.11	4.41	32.33	0.88	10.84
Sjp15	24.42	38.67	5.12	17.29	16.7	24	3.24	9.8	11.11	13.67	2.15	4.65
Sj-N140	37.46	94.67	8.13	39	29.17	56.67	6.16	19.92	18.38	31.67	2.95	11.5
Sj-N143	46.29	75	9.87	31.12	45.79	75	10.06	30.88	45.85	75	10.42	30.63
Sjp16	34.13	66	7.48	25.02	22.4	43.67	4.08	12.28	12.26	21.67	2.09	4.6
Sj-N141	47.43	52.67	11.14	21.55	33.84	52.67	6.09	21.29	25.47	52.667	4.77	20.78
Sjp11	14.95	22.33	3.51	8.72	14.76	22.33	3.63	8.24	15.02	22.33	3.49	8.66
Sjp17	54.36	52.67	11.45	20.63	37.78	52.67	7.12	20.23	17.42	52.67	2.16	20.6
Sj-N132	57.27	63.33	13.93	26.63	56.74	63.33	13.13	26.57	56.46	63.33	13.55	26.71
Mean	32.13 ± 15.74	47.76 ± 20.71	7.04 ± 3.63	19.81 ± 9.01	24.41 ± 14.74	36.81 ± 18.52	4.89 ± 3.46	13.85 ± 7.95	18.59 ± 15.76	29.39 ± 20.21	3.76 ± 3.83	10.77 ± 8.99
Notes: a These marked 9 loci had been used in our previous stduy (cited as reference 27. Gu MJ, Li YW, Emery AM, Li SZ, Jiang YZ, Dong HF, et al. The genetic variation of different developmental stages of Schistosoma japonicum: do the distribution in snails and pairing preference benefit the transmission? Parasit Vectors. 2020;13:360. https://doi.org/10.1186/s13071-020-04240-w.)
"all mice vs 20 mice" means the number of alleles present in worm population from all mice but not in adult population from 20 mice
"all rabbits vs one rabbit" means the number of alleles present in worm population from all rabbits but not in adult population from one rabbit
"20 mice vs one rabbit" means the number of alleles present in worm population from 20 mice but not in adult population from one rabbit
"40 mice vs 2 rabbits" means the number of alleles present in worm population from 40 mice but not in adult population from 2 rabbits
